# Supplementary material for: Surgical vs. Medical Management of Infective Endocarditis Following TAVR: A Systematic Review and Meta-Analysis
Source: J Cardiovasc Dev Dis. 2025 Jul 9;12(7):263. doi: 10.3390/jcdd12070263 (PMC12295500; doi:10.3390/jcdd12070263)
Supplement: Supplementary file 1 [file jcdd-12-00263-s001.zip]

Archive with 1 entries (1 files):
- jcdd-3651551-supplementary.pdf
